# Supplementary material for: Improvements of weaned pigs barn hygiene to reduce the spread of antimicrobial resistance
Source: Front Microbiol. 2024 May 14;15:1393923. doi: 10.3389/fmicb.2024.1393923 (PMC11135127; doi:10.3389/fmicb.2024.1393923)
Supplement: Supplementary file 2 [file Table_2.XLSX]

## Sheet: Suppl_Table1
Groups	sample	antibiotic	week	proportion
Experi. group	Feces	ampicillin	0-1	96.5517
Experi. group	Feed	ampicillin	0-1	40.3411
Experi. group	Flies	ampicillin	0-1	90
Experi. group	Feces	ampicillin	0-1	12.3469
Experi. group	Flies	ampicillin	0-1	74.28
Experi. group	Feed	ampicillin	0-1	34.2593
Experi. group	Dust	ampicillin	0-1	66.6667
Experi. group	Feces	ampicillin	2-4	100
Experi. group	Flies	ampicillin	2-4	88.8814
Experi. group	Feed	ampicillin	2-4	39.2405
Experi. group	Dust	ampicillin	2-4	71.1301
Experi. group	Feces	ampicillin	2-4	74.5763
Experi. group	Flies	ampicillin	2-4	48.4594
Experi. group	Feed	ampicillin	2-4	0.563607
Experi. group	Dust	ampicillin	2-4	32.9966
Control group	Feces	ampicillin	0-1	9.77036
Control group	Flies	ampicillin	0-1	100
Control group	Feed	ampicillin	0-1	50.3957
Control group	Feces	ampicillin	0-1	4.4
Control group	Flies	ampicillin	0-1	74.9626
Control group	Feed	ampicillin	0-1	56.825
Control group	Dust	ampicillin	0-1	58.427
Control group	Feces	ampicillin	2-4	59.1832
Control group	Flies	ampicillin	2-4	0.85721
Control group	Feed	ampicillin	2-4	2.10894
Control group	Dust	ampicillin	2-4	29.0941
Control group	Feces	ampicillin	2-4	40.1988
Control group	Flies	ampicillin	2-4	17.2546
Control group	Feed	ampicillin	2-4	23.6842
Control group	Dust	ampicillin	2-4	28.5714
Control group	Feces	sulfa	0	0.485762
Control group	Flies	sulfa	0	0
Control group	Feed	sulfa	0	0
Control group	Feces	sulfa	1	0.108234
Control group	Flies	sulfa	1	0
Control group	Feed	sulfa	1	0
Control group	Dust	sulfa	1	0
Control group	Feces	sulfa	2	0.850215
Control group	Flies	sulfa	2	0
Control group	Feed	sulfa	2	0
Control group	Dust	sulfa	2	0
Control group	Feces	sulfa	4	0.528813
Control group	Flies	sulfa	4	0.185185
Control group	Feed	sulfa	4	9.73684
Control group	Dust	sulfa	4	0
Experimental group	Feces	sulfa	0	1.12172
Experimental group	Flies	sulfa	0	0.0578512
Experimental group	Feed	sulfa	0	0.247934
Experimental group	Feces	sulfa	1	0.956971
Experimental group	Flies	sulfa	1	1.12403
Experimental group	Feed	sulfa	1	1.09053
Experimental group	Dust	sulfa	1	0
Experimental group	Feces	sulfa	2	0.030754
Experimental group	Flies	sulfa	2	0
Experimental group	Feed	sulfa	2	0
Experimental group	Dust	sulfa	2	0
Experimental group	Feces	sulfa	4	0.000537634
Experimental group	Flies	sulfa	4	0
Experimental group	Feed	sulfa	4	0
Experimental group	Dust	sulfa	4	0
Experimental group	Feces	cefo	0	0.394737
Experimental group	Feed	cefo	0	0.0179063
Experimental group	Flies	cefo	0	0
Experimental group	Feces	cefo	1	0.155496
Experimental group	Flies	cefo	1	0
Experimental group	Feed	cefo	1	0
Experimental group	Dust	cefo	1	0
Experimental group	Feces	cefo	2	0.000555556
Experimental group	Flies	cefo	2	0
Experimental group	Feed	cefo	2	0
Experimental group	Dust	cefo	2	0
Experimental group	Feces	cefo	4	0.00160215
Experimental group	Flies	cefo	4	0
Experimental group	Feed	cefo	4	0
Experimental group	Dust	cefo	4	0
Control group	Feces	cefo	0	0
Control group	Flies	cefo	0	0
Control group	Feed	cefo	0	0
Control group	Feces	cefo	1	0
Control group	Flies	cefo	1	0
Control group	Feed	cefo	1	0
Control group	Dust	cefo	1	0
Control group	Feces	cefo	2	0.00100806
Control group	Flies	cefo	2	0
Control group	Feed	cefo	2	0
Control group	Dust	cefo	2	0
Control group	Feces	cefo	4	0
Control group	Flies	cefo	4	0
Control group	Feed	cefo	4	0
Control group	Dust	cefo	4	0

## Sheet: Suppl_Table2
sample_id	group	replic	week	gene	copy_no	sdev	log_copy	log_sdev	prop	LogLOQ
869	Exper. Group	EC1	0	16S rRNA	1.86129e+11	8.87212e+10	11.2698	10.948		10.2091
872	Exper. Group	EC1	1	16S rRNA	6.12451e+12	4.87655e+11	12.7871	11.6881		10.2091
877	Exper. Group	EC1	2	16S rRNA	2.07055e+12	1.57631e+12	12.3161	12.1976		10.2091
887	Exper. Group	EC1	4	16S rRNA	5.98356e+11	6.25352e+12	11.777	12.7961		10.2091
882	Contr. Group	CG1	0	16S rRNA	1.18275e+13	1.97257e+10	13.0729	10.295		10.2091
891	Contr. Group	CG1	1	16S rRNA	1.30639e+12	2.05209e+11	12.1161	11.3122		10.2091
897	Contr. Group	CG1	2	16S rRNA	1.59781e+12	4.73996e+11	12.2035	11.6758		10.2091
908	Contr. Group	CG1	4	16S rRNA	8.92042e+11	1.56214e+12	11.9504	12.1937		10.2091
902	Contr. Group	CG2	0	16S rRNA	4.97376e+12	4.84962e+11	12.6967	11.6857		10.2091
913	Contr. Group	CG2	1	16S rRNA	2.0171e+12	1.62318e+12	12.3047	12.2104		10.2091
918	Contr. Group	CG2	2	16S rRNA	3.1212e+12	4.08603e+12	12.4943	12.6113		10.2091
923	Contr. Group	CG2	4	16S rRNA	1.70556e+12	1.14155e+12	12.2319	12.0575		10.2091
928	Exper. Group	EG2	0	16S rRNA	8.69603e+11	1.00894e+11	11.9393	11.0039		10.2091
934	Exper. Group	EG2	1	16S rRNA	2.19366e+12	8.17986e+09	12.3412	9.91275		10.2091
939	Exper. Group	EG2	2	16S rRNA	3.2728e+12	1.59336e+11	12.5149	11.2023		10.2091
944	Exper. Group	EG2	4	16S rRNA	4.83744e+12	1.57407e+12	12.6846	12.197		10.2091
949	Exper. Group	EG3	0	16S rRNA	3.71915e+11	3.08402e+11	11.5704	11.4891		10.2091
959	Exper. Group	EG3	1	16S rRNA	5.60418e+12	3.84427e+11	12.7485	11.5848		10.2091
965	Exper. Group	EG3	2	16S rRNA	1.97802e+13	3.60392e+12	13.2962	12.5568		10.2091
973	Exper. Group	EG3	4	16S rRNA	1.79727e+13	4.01059e+12	13.2546	12.6032		10.2091
952	Contr. Group	CG3	0	16S rRNA	1.35311e+13	1.5301e+12	13.1313	12.1847		10.2091
962	Contr. Group	CG3	1	16S rRNA	1.57683e+13	4.17836e+12	13.1978	12.621		10.2091
969	Contr. Group	CG3	2	16S rRNA	1.14646e+13	2.98702e+12	13.0594	12.4752		10.2091
977	Contr. Group	CG3	4	16S rRNA	6.28411e+12	1.23298e+12	12.7982	12.091		10.2091
869	Exper. Group	EG1	0	TEM-1	363733	97350.2	5.56078	4.98834	0.00019542	4.88671
872	Exper. Group	EG1	1	TEM-1	2.00425e+08	3.78943e+07	8.30195	7.57857	0.00327251	4.88671
877	Exper. Group	EG1	2	TEM-1	3.2842e+09	2.84276e+09	9.51643	9.45374	0.158615	4.88671
887	Exper. Group	EG1	4	TEM-1	7.59917e+07	4.93014e+07	7.88077	7.69286	0.0127001	4.88671
882	Contr. Group	CG1	0	TEM-1	2.56295e+06	2.73664e+06	6.40874	6.43722	2.16695e-05	4.88671
891	Contr. Group	CG1	1	TEM-1	3.9558e+08	4.78947e+07	8.59723	7.68029	0.0302805	4.88671
897	Contr. Group	CG1	2	TEM-1	9.44123e+07	1.59926e+07	7.97503	7.20392	0.00590886	4.88671
908	Contr. Group	CG1	4	TEM-1	2.02228e+07	3.55064e+06	7.30584	6.55031	0.00226703	4.88671
902	Contr. Group	CG2	0	TEM-1	7.22634e+06	2.00051e+06	6.85892	6.30114	0.000145289	4.88671
913	Contr. Group	CG2	1	TEM-1	322089	170518	5.50798	5.23177	1.59679e-05	4.88671
918	Contr. Group	CG2	2	TEM-1	2.99868e+06	1.43973e+06	6.47693	6.15828	9.60747e-05	4.88671
923	Contr. Group	CG2	4	TEM-1	1.53478e+07	6.05652e+06	7.18605	6.78222	0.00089987	4.88671
928	Exper. Group	EG2	0	TEM-1	1.04018e+08	3.21109e+07	8.01711	7.50665	0.0119615	4.88671
934	Exper. Group	EG2	1	TEM-1	7.52092e+08	2.38976e+08	8.87627	8.37836	0.0342848	4.88671
939	Exper. Group	EG2	2	TEM-1	8.82895e+08	8.60326e+06	8.94591	6.93466	0.0269768	4.88671
944	Exper. Group	EG2	4	TEM-1	1.63074e+08	7.28623e+07	8.21239	7.8625	0.00337109	4.88671
949	Exper. Group	EG3	0	TEM-1	2.493e+08	3.48365e+08	8.39672	8.54203	0.0670315	4.88671
959	Exper. Group	EG3	1	TEM-1	3.97887e+07	1.93124e+07	7.59976	7.28584	0.000709983	4.88671
965	Exper. Group	EG3	2	TEM-1	4.82856e+08	3.18783e+08	8.68382	8.5035	0.00244111	4.88671
973	Exper. Group	EG3	4	TEM-1	8.92306e+08	2.33253e+08	8.95051	8.36783	0.00496479	4.88671
952	Contr. Group	CG3	0	TEM-1	2.91544e+08	3.61749e+07	8.4647	7.55841	0.00215462	4.88671
962	Contr. Group	CG3	1	TEM-1	7.23376e+07	3.73951e+07	7.85936	7.57281	0.000458754	4.88671
969	Contr. Group	CG3	2	TEM-1	1.9729e+08	2.58875e+07	8.29511	7.41309	0.00172087	4.88671
977	Contr. Group	CG3	4	TEM-1	1.72358e+06	300646	6.23643	5.47805	2.74276e-05	4.88671
869	Exper. Group	EC1	0	sul2	323891	318616	5.5104	5.50327	0.000174014	4.44391
872	Exper. Group	EC1	1	sul2	6.27384e+07	3.72238e+07	7.79753	7.57082	0.00102438	4.44391
877	Exper. Group	EC1	2	sul2	1.88803e+08	9.77816e+07	8.27601	7.99026	0.00911853	4.44391
887	Exper. Group	EC1	4	sul2	9.66329e+07	3.42905e+08	7.98512	8.53517	0.0161497	4.44391
882	Contr. Group	CG1	0	sul2	4.30929e+08	1.16591e+08	8.63441	8.06667	0.00364346	4.44391
891	Contr. Group	CG1	1	sul2	9.52151e+08	2.23082e+08	8.97871	8.34847	0.0728843	4.44391
897	Contr. Group	CG1	2	sul2	2.35854e+09	2.77339e+09	9.37264	9.44301	0.147611	4.44391
908	Contr. Group	CG1	4	sul2	5.29476e+08	1.47021e+07	8.72385	7.16738	0.0593555	4.44391
902	Contr. Group	CG2	0	sul2	5.90117e+07	4.90949e+08	7.77094	8.69104	0.00118646	4.44391
913	Contr. Group	CG2	1	sul2	4.96079e+06	3.16556e+06	6.69555	6.50045	0.000245936	4.44391
918	Contr. Group	CG2	2	sul2	1.41157e+08	1.10755e+08	8.1497	8.04436	0.00452252	4.44391
923	Contr. Group	CG2	4	sul2	3.45604e+08	1.66217e+08	8.53858	8.22067	0.0202634	4.44391
928	Exper. Group	EG2	0	sul2	3.7586e+07	1.55617e+07	7.57503	7.19206	0.00432221	4.44391
934	Exper. Group	EG2	1	sul2	1.06793e+08	1.75005e+07	8.02854	7.24305	0.00486824	4.44391
939	Exper. Group	EG2	2	sul2	1.53171e+08	1.03854e+07	8.18518	7.01642	0.00468012	4.44391
944	Exper. Group	EG2	4	sul2	7.11622e+07	4.84887e+07	7.85225	7.68564	0.00147107	4.44391
949	Exper. Group	EG3	0	sul2	1.00843e+07	1.38014e+07	7.00364	7.13992	0.00271144	4.44391
959	Exper. Group	EG3	1	sul2	2.61728e+07	1.78563e+06	7.41785	6.25179	0.000467022	4.44391
965	Exper. Group	EG3	2	sul2	3.76461e+06	593567	6.57572	5.77347	1.90322e-05	4.44391
973	Exper. Group	EG3	4	sul2	1.62727e+08	2.28709e+07	8.21146	7.35928	0.000905413	4.44391
952	Contr. Group	CG3	0	sul2	2.93522e+08	8.54064e+07	8.46764	7.93149	0.00216924	4.44391
962	Contr. Group	CG3	1	sul2	4.62214e+07	3.41269e+07	7.66484	7.5331	0.000293129	4.44391
969	Contr. Group	CG3	2	sul2	8.6337e+07	3.39713e+07	7.9362	7.53111	0.000753076	4.44391
977	Contr. Group	CG3	4	sul2	6.18402e+07	2.53215e+07	7.79127	7.40349	0.000984072	4.44391
869	Exper. Group	EC1	0	tet(A)	3.66058e+06	324644	6.56355	5.51141	0.00196669	4.82935
872	Exper. Group	EC1	1	tet(A)	6.24332e+09	4.91377e+08	9.79542	8.69141	0.10194	4.82935
877	Exper. Group	EC1	2	tet(A)	1.28894e+10	9.45755e+09	10.1102	9.97578	0.622511	4.82935
887	Exper. Group	EC1	4	tet(A)	3.34206e+08	1.727e+08	8.52401	8.23729	0.0558541	4.82935
882	Contr. Group	CG1	0	tet(A)	6.70715e+06	1.17251e+06	6.82654	6.06912	5.67084e-05	4.82935
891	Contr. Group	CG1	1	tet(A)	1.15758e+08	3.8755e+06	8.06355	6.58833	0.00886093	4.82935
897	Contr. Group	CG1	2	tet(A)	3.1069e+08	9.2542e+07	8.49233	7.96634	0.0194448	4.82935
908	Contr. Group	CG1	4	tet(A)	1.12394e+08	2.78079e+07	8.05074	7.44417	0.0125996	4.82935
902	Contr. Group	CG2	0	tet(A)	3.9747e+07	1.35159e+07	7.5993	7.13085	0.000799133	4.82935
913	Contr. Group	CG2	1	tet(A)	8.05482e+08	4.00161e+08	8.90606	8.60223	0.0399326	4.82935
918	Contr. Group	CG2	2	tet(A)	7.25657e+10	2.19587e+10	10.8607	10.3416	2.32493	4.82935
923	Contr. Group	CG2	4	tet(A)	3.8896e+07	1.21758e+07	7.5899	7.0855	0.00228054	4.82935
928	Exper. Group	EG2	0	tet(A)	2.90983e+08	9.44825e+07	8.46387	7.97535	0.0334616	4.82935
934	Exper. Group	EG2	1	tet(A)	2.65759e+09	4.00898e+08	9.42449	8.60303	0.121149	4.82935
939	Exper. Group	EG2	2	tet(A)	1.19951e+10	4.50066e+09	10.079	9.65328	0.366509	4.82935
944	Exper. Group	EG2	4	tet(A)	8.04105e+08	3.1439e+08	8.90531	8.49747	0.0166225	4.82935
949	Exper. Group	EG3	0	tet(A)	6.30718e+07	8.67884e+07	7.79984	7.93846	0.0169587	4.82935
959	Exper. Group	EG3	1	tet(A)	7.03507e+07	1.59541e+07	7.84727	7.20287	0.00125533	4.82935
965	Exper. Group	EG3	2	tet(A)	3.77404e+08	3.91203e+08	8.57681	8.5924	0.00190799	4.82935
973	Exper. Group	EG3	4	tet(A)	6.66654e+09	4.73833e+09	9.8239	9.67562	0.0370926	4.82935
952	Contr. Group	CG3	0	tet(A)	1.67116e+08	1.08207e+08	8.22302	8.03426	0.00123505	4.82935
962	Contr. Group	CG3	1	tet(A)	4.79769e+08	2.79118e+08	8.68103	8.44579	0.00304262	4.82935
969	Contr. Group	CG3	2	tet(A)	1.44328e+09	1.53442e+08	9.15935	8.18595	0.0125891	4.82935
977	Contr. Group	CG3	4	tet(A)	8.04336e+06	4.83509e+06	6.90544	6.6844	0.000127995	4.82935
869	Exper. Group	EC1	0	CTX-M-1	2.08591e+06	1.47496e+06	6.3193	6.16878	0.00112068	5.6287
872	Exper. Group	EC1	1	CTX-M-1	2.07101e+08	356.754	8.31618	2.55237	0.00338152	5.6287
877	Exper. Group	EC1	2	CTX-M-1	5.81951e+06	0	6.76489	0	0.000281062	5.6287
887	Exper. Group	EC1	4	CTX-M-1	2.06662e+06	0	6.31526	0	0.000345383	5.6287
882	Contr. Group	CG1	0	CTX-M-1	4.46189e+06	0	6.64952	0	3.77249e-05	5.6287
891	Contr. Group	CG1	1	CTX-M-1	9.93088e+06	7.02219e+06	6.99699	6.84647	0.00076018	5.6287
897	Contr. Group	CG1	2	CTX-M-1	1.52312e+06	0	6.18273	0	9.53255e-05	5.6287
908	Contr. Group	CG1	4	CTX-M-1	796823	0	5.90136	0	8.93258e-05	5.6287
902	Contr. Group	CG2	0	CTX-M-1	1.884e+06	0	6.27508	0	3.78788e-05	5.6287
913	Contr. Group	CG2	1	CTX-M-1	1.05441e+06	0	6.02301	0	5.22736e-05	5.6287
918	Contr. Group	CG2	2	CTX-M-1	2.30205e+06	0	6.36211	0	7.37554e-05	5.6287
923	Contr. Group	CG2	4	CTX-M-1	4.86162e+06	139026	6.68678	5.1431	0.000285046	5.6287
928	Exper. Group	EG2	0	CTX-M-1	3.4167e+07	2.09535e+07	7.53361	7.32126	0.00392904	5.6287
934	Exper. Group	EG2	1	CTX-M-1	7.62579e+06	2.10432e+06	6.88228	6.32311	0.000347628	5.6287
939	Exper. Group	EG2	2	CTX-M-1	3.21225e+06	1.63515e+06	6.50681	6.21356	9.815e-05	5.6287
944	Exper. Group	EG2	4	CTX-M-1	737538	0	5.86778	0	1.52465e-05	5.6287
949	Exper. Group	EG3	0	CTX-M-1	229587	0	5.36095	0	6.17309e-05	5.6287
959	Exper. Group	EG3	1	CTX-M-1	284842	0	5.4546	0	5.08267e-06	5.6287
965	Exper. Group	EG3	2	CTX-M-1	1.65994e+06	1.17375e+06	6.22009	6.06958	8.39191e-06	5.6287
973	Exper. Group	EG3	4	CTX-M-1	6.05496e+06	3.10775e+06	6.78211	6.49245	3.36898e-05	5.6287
952	Contr. Group	CG3	0	CTX-M-1	457559	0	5.66045	0	3.38153e-06	5.6287
962	Contr. Group	CG3	1	CTX-M-1	718056	0	5.85616	0	4.5538e-06	5.6287
969	Contr. Group	CG3	2	CTX-M-1	515281	0	5.71204	0	4.49455e-06	5.6287
977	Contr. Group	CG3	4	CTX-M-1	343263	0	5.53563	0	5.46239e-06	5.6287

## Sheet: Suppl_Table3
group	week	sample	Aminoglycoside								Beta - lactams													Diaminopyrimidine			Phosphonic				Sulphonamide			Flouroquinolone		Lincosamide	Macrolide		Phenolic	Nucleosamide	Elfamycin	Tetracycline
			aadA	aadA2	aadA24	aadA3	APH(3')-Ia	APH(3'')-Ib	APH(6)-Id	kdpE	ampC	CTX-M-1	EC-13	EC-14	EC-15	EC-8	TEM-1	TEM-32	PBP3	bacA	eptA	PmrF	ugd	dfrA1	dfrA12	dfrA5	cyaA	GlpT	UhpT	FosA7.5	sul1	sul2	sul3	gyrA	QnrS1	lnuG	mphB	cmlA1	catI	SAT-2	EF-Tu	tet(A)	tet(B)
control group1	week_0	swab	0	0	0	0	0	0	0	1	0	0	1	0	0	0	0	0	1	1	1	1	1	0	0	0	0	1	0	1	0	0	0	0	0	0	0	0	0	0	0	0	0
control group1	week_0	feces	1	1	0	0	0	1	1	0	0	0	1	0	1	0	1	1	1	1	1	1	1	0	1	0	0	1	0	0	0	0	1	0	0	0	0	1	0	1	1	1	1
control group1	week_1	feces	1	0	0	0	0	0	0	1	0	0	0	0	0	1	0	0	1	1	1	1	0	1	0	0	1	1	0	0	0	0	1	0	0	0	0	0	0	0	0	1	0
control group1	week_2	feces	0	0	0	0	0	0	0	1	0	0	1	0	0	0	0	0	1	1	1	1	1	0	0	0	0	1	0	0	0	0	0	0	0	0	0	0	0	0	0	0	0
control group1	week_4	feces	0	0	0	0	0	0	1	1	0	0	1	1	0	0	1	0	1	1	1	1	1	0	0	1	0	1	0	0	0	1	0	1	0	0	0	0	0	0	1	1	0
control group2	week_0	swab	1	0	0	0	0	0	1	1	1	1	0	0	0	0	1	0	1	1	1	1	0	1	0	0	0	1	0	0	1	1	0	0	0	0	1	0	0	0	0	1	0
control group2	week_0	feces	1	0	0	0	0	0	0	1	0	0	0	0	1	0	0	0	1	1	1	1	1	1	0	0	0	1	0	0	0	0	1	0	0	0	0	0	0	0	0	1	0
control group2	week_1	feces	1	0	0	0	0	0	0	1	0	0	1	0	1	0	0	0	1	1	1	1	1	1	0	0	0	1	0	0	0	0	1	0	0	0	0	0	0	0	0	1	0
control group2	week_2	feces	1	0	0	0	0	0	0	1	0	0	1	0	1	0	0	0	1	1	1	1	0	1	0	0	1	1	1	0	0	0	1	0	0	0	0	0	0	0	0	1	0
control group2	week_4	feces	1	1	0	0	1	0	1	1	0	1	1	0	1	0	1	0	1	1	1	1	1	0	1	1	0	1	0	0	0	1	1	1	1	0	0	1	0	0	1	1	0
control group3	week_0	swab	0	0	0	0	0	0	0	1	0	0	0	0	1	0	0	0	1	1	1	1	1	0	0	0	0	0	0	0	0	0	0	0	0	0	0	0	0	0	0	0	0
control group3	week_0	feces	0	1	0	0	0	1	1	1	0	1	1	1	1	0	1	0	1	1	1	1	1	0	1	1	0	1	0	0	1	1	1	0	0	0	0	0	0	0	0	0	1
control group3	week_1	feces	1	1	0	0	0	1	1	1	0	0	1	0	1	0	1	1	1	1	1	1	0	0	1	0	0	1	0	0	0	0	1	0	0	0	0	1	0	0	0	1	1
control group3	week_2	feces	0	0	0	0	0	1	1	1	0	1	1	1	0	0	1	0	1	1	1	1	1	0	0	1	0	1	0	0	0	1	0	0	0	0	0	0	0	0	0	0	1
control group3	week_4	feces	0	0	0	0	0	0	0	1	0	0	1	0	0	0	1	0	1	1	1	1	0	0	0	0	0	1	0	0	0	0	0	0	0	0	0	0	0	0	0	0	0
experimental group1	week_0	swab	0	0	0	0	0	0	0	1	0	0	1	0	0	0	0	0	1	1	1	1	1	0	0	0	0	1	0	0	0	0	0	0	0	0	0	0	0	0	0	0	0
experimental group1	week_0	feces	1	1	0	0	0	1	1	1	0	1	1	1	1	0	1	1	1	1	1	1	0	0	1	0	0	1	0	0	0	0	1	0	0	0	0	1	0	0	0	1	1
experimental group1	week_1	feces	1	1	0	0	1	0	0	1	0	1	1	1	1	0	1	0	1	1	1	1	1	0	1	0	0	1	0	0	0	0	1	0	1	0	0	1	0	0	0	1	0
experimental group1	week_2	feces	1	1	0	0	1	1	1	1	1	1	1	1	1	0	1	0	1	1	1	1	1	0	1	0	0	1	0	0	0	0	1	0	1	0	0	1	0	0	1	1	0
experimental group1	week_4	feces	1	0	0	0	0	0	1	1	1	1	0	0	0	0	1	0	1	1	1	1	1	1	0	0	0	1	0	0	1	1	0	0	0	0	1	0	0	0	0	1	0
experimental group2	week_0	swab	0	0	0	1	0	0	0	1	1	1	0	0	0	0	0	0	1	1	1	1	1	0	0	0	0	1	0	0	0	0	1	0	0	0	0	0	0	0	0	0	0
experimental group2	week_0	feces	1	1	0	0	1	1	1	1	0	1	1	0	1	0	1	0	1	1	1	1	1	0	1	0	0	1	0	0	0	1	1	0	1	0	0	1	0	0	0	1	1
experimental group2	week_1	feces	0	0	1	0	0	1	1	1	0	1	1	0	1	0	1	0	1	1	1	1	1	0	0	0	0	1	0	0	0	1	0	0	0	1	0	0	0	0	0	0	1
experimental group2	week_2	feces	0	0	0	0	0	0	0	1	0	1	0	1	1	1	1	0	1	1	1	1	1	0	0	0	1	1	1	0	0	1	0	0	0	1	0	0	0	0	0	0	0
experimental group2	week_4	feces	1	0	0	0	0	0	1	1	1	0	0	0	0	0	1	0	1	1	1	1	1	0	0	0	0	0	0	0	1	0	0	0	0	0	0	0	1	0	0	1	0
experimental group3	week_0	swab	0	0	0	0	0	0	1	1	0	1	1	0	0	0	1	0	1	1	1	1	0	0	0	1	0	1	0	0	0	1	0	0	0	0	0	0	0	0	0	0	0
experimental group3	week_0	feces	1	1	1	0	0	1	1	1	0	1	1	1	1	0	1	1	1	1	1	1	1	0	1	1	0	1	0	0	0	1	1	0	0	1	0	1	0	0	1	1	1
experimental group3	week_1	feces	0	0	0	0	0	0	0	1	0	0	1	0	0	1	1	0	1	1	1	1	0	0	0	0	0	1	1	0	0	0	1	0	0	0	0	0	0	0	0	1	1
experimental group3	week_2	feces	0	0	0	0	0	1	1	1	0	0	0	0	1	1	1	0	1	1	1	1	1	0	0	0	1	1	1	0	0	0	1	0	0	0	0	0	0	0	0	0	1
experimental group3	week_4	feces	0	0	0	0	0	0	0	1	0	0	1	0	0	0	0	0	1	1	1	1	1	0	0	0	0	1	0	0	0	0	0	0	0	0	0	0	0	0	0	0	0

## Sheet: Suppl_Table4
group	dis	mic_per	amr
Exp	sorg	4.95	susc
Exp	sorg	4.95	susc
Exp	sorg	4.95	susc
Exp	sorg	3.713	susc
Exp	sorg	3.713	susc
Exp	sorg	3.713	susc
Exp	sorg	3.713	susc
Exp	sorg	4.95	susc
Exp	sorg	3.713	susc
Exp	sorg	3.713	susc
Exp	sorg	3.713	susc
Exp	sorg	3.713	susc
Exp	sorg	3.713	susc
Exp	sorg	3.713	susc
Exp	sorg	3.713	susc
Exp	sorg	3.713	susc
Exp	sorg	3.713	susc
Exp	sorg	3.713	susc
Exp	sorg	12.376	susc
Exp	sorg	3.713	susc
Exp	sorg	3.713	susc
Exp	sorg	4.95	susc
Exp	sorg	3.713	susc
Exp	sorg	3.713	susc
Exp	sorg	3.713	susc
Exp	des	12.376	susc
Exp	des	12.376	susc
Exp	des	12.376	susc
Exp	des	12.376	susc
Exp	des	12.376	susc
Exp	des	12.376	susc
Exp	des	12.376	susc
Exp	des	12.376	susc
Exp	des	12.376	susc
Exp	des	12.376	susc
Exp	des	12.376	susc
Exp	des	12.376	susc
Exp	des	12.376	susc
Exp	des	12.376	susc
Exp	des	12.376	susc
Exp	des	12.376	susc
Exp	des	12.376	susc
Exp	des	12.376	susc
Exp	des	12.376	susc
Exp	des	12.376	susc
Exp	des	12.376	susc
Exp	des	12.376	susc
Exp	des	12.376	susc
Exp	des	3.713	susc
Exp	des	12.376	susc
Con	sorg	3.713	susc
Con	sorg	3.713	susc
Con	sorg	3.713	susc
Con	sorg	4.95	susc
Con	sorg	12.376	susc
Con	sorg	12.376	susc
Con	sorg	12.376	susc
Con	sorg	12.376	susc
Con	sorg	3.713	susc
Con	sorg	3.713	susc
Con	sorg	3.713	susc
Con	sorg	3.713	susc
Con	sorg	3.713	susc
Con	sorg	3.713	susc
Con	sorg	3.713	susc
Con	sorg	3.713	susc
Con	sorg	3.713	susc
Con	sorg	12.376	susc
Con	sorg	3.713	susc
Con	sorg	12.376	susc
Con	sorg	12.376	susc
Con	sorg	3.713	susc
Con	sorg	4.95	susc
Con	sorg	3.713	susc
Con	des	4.95	susc
Con	des	3.713	susc
Con	des	4.95	susc
Con	des	12.376	susc
Con	des	12.376	susc
Con	des	12.376	susc
Con	des	12.376	susc
Con	des	12.376	susc
Con	des	12.376	susc
Con	des	12.376	susc
Con	des	12.376	susc
Con	des	12.376	susc
Con	des	12.376	susc
Con	des	12.376	susc
Con	des	12.376	susc
Con	des	12.376	susc
Con	des	12.376	susc
Con	des	12.376	susc
Con	des	4.95	susc
Con	des	12.376	susc
Con	des	12.376	susc
Con	des	12.376	susc
Con	des	12.376	susc
Con	des	12.376	susc
none	sorg	0.0005	resis
none	sorg	3.713	resis
none	sorg	3.713	resis
none	sorg	3.713	resis
none	sorg	3.713	resis
none	sorg	3.713	resis
none	sorg	3.713	resis
none	sorg	3.713	resis
none	sorg	4.95	resis
none	sorg	3.713	resis
none	sorg	3.713	resis
none	sorg	3.713	resis
none	sorg	3.713	resis
none	des	12.376	resis
none	des	12.376	resis
none	des	12.376	resis
none	des	12.376	resis
none	des	12.376	resis
none	des	12.376	resis
none	des	12.376	resis
none	des	12.376	resis
none	des	12.376	resis
none	des	12.376	resis
none	des	12.376	resis
none	des	12.376	resis
none	des	12.376	resis

## Sheet: Suppl_Table5
	Isolate code	Isolate source	Ampicillin		Cefotaxime		Meropenem		Sulph/Trim		Tetracycline		Ciprofloxacin		Gentamicin		Chloramphenicol		Nalixic Acid
1	MeC-0002	MC3 + SXM869-2	>256		0.016		0.002		>32		>256		0.004		0.25		48		2.0
2	MeC-0171	MC3 + AMP2	>256		0.094		0.016		0.032		0.75		0.012		0.25		2.0		2.0
3	MeC-0351	MC3 + SMX26	1.0		0.023		0.006		>32		32		0.003		0.25		0.75		1.5
4	MeC-0415	MC3 + SMX65	>256		0.047		0.012		>32		>256		0.094		0.25		2.0		>256
5	MeC-0513	MC3 + AMP2	1.0		0.047		0.006		0.008		0.5		0.006		0.75		1.5		4.0
6	MeC-0580	MC3 + SMX50	1.5		0.032		0.008		0.125		>256		0.008		0.38		2		2.0
7	MeC-0673	MC3 + AMP2	192		0.032		0.008		0.012		64		0.006		0.25		1.5		2.0
8	MeC-0746	MC3 + SMX60	>256		0.016		0.003		>32		192		0.004		0.25		48		2.0
9	MeC-0754	MC3 + SMX68	>256		0.047		0.006		>32		32		0.094		0.38		2.0		2.0
10	MeC-0857	MC3 + AMP2	1.0		0.032		0.023		0.023		32		0.094		0.38		2.0		2.0
11	MeC-0868	MC3 + AMP19	1.0		0.047		0.012		0.016		0.75		0.003		0.38		2.0		2.0
12	MeC-0014	MC3 + CTX 869-6	>256		>32		0.016		0.125		8.0		0.064		0.25		2.0		6.0
13	MeC-0039	MC3 + CIP 866E	1.5		0.032		0.023		0.094		8.0		0.064		1.0		4.0		2.0
14	MeC-0051	MC3 + CTX36	>256		>32		0.016		0.125		8.0		0.064		0.75		4.0		2.0
15	MeC-0151	MC3 + CTX1	>256		>32		0.032		0.25		2.0		0.016		0.75		2.0		2.0
16	MeC-0239	MC3 + CTX35	>256		>32		0.023		0.125		1.5		0.012		0.125		2.0		1.5
17	MeC-0456	MC3 + CIP106	128		0.047		0.008		>32		32		0.125		1.0		2.0		>256
18	MeC-0549	MC3 + CTX26	>256		>32		0.016		0.19		2.0		0.012		1.0		3.0		3.0
19	MeC-0617	MC3 + CTX34	>256		>32		0.016		0.19		2.0		0.012		1.0		1.5		2.0
20	MeC-0654	MC3 + CTX34	>256		>32		0.016		0.032		0.75		0.006		0.5		2.0		3.0
21	MeC-0736	MC3 + CTX50	>256		>32		0.016		>32		3.0		0.008		0.5		4.0		0.50
22	MeC-0842	MC3 + CTX33	>256		>32		0.016		>32		0.5		0.004		0.5		2.0		3.0
			S≤8	R>8	S≤1	R>2	S≤2	R>8	S≤ 2	R>4	S≤ 4	R>8	S≤0.25	R>0.5	S≤2	R>2	S≤8	R>8	S≤8	R>16
			6	16	13	9	22	0	14	8	10	9	22	0	22	0	20	2	20	2
